# Supplementary material for: Comparative Analysis of Two Zika Virus Isolates in a Rhesus Macaque Pregnancy Model
Source: Viruses. 2025 May 27;17(6):762. doi: 10.3390/v17060762 (PMC12197658; doi:10.3390/v17060762)
Supplement: Supplementary file 1 [file viruses-17-00762-s001.zip]

Archive with 1 entries (1 files):
- viruses-3609710-supplementary.pdf
